# Supplementary material for: Extracellular microRNAs in Relation to Weight Loss—A Systematic Review and Meta-Analysis
Source: Noncoding RNA. 2023 Sep 14;9(5):53. doi: 10.3390/ncrna9050053 (PMC10514795; doi:10.3390/ncrna9050053)
Supplement: Supplementary file 1 [file ncrna-09-00053-s001.zip]

Archive with 3 entries (3 files):
- Veie et al Suppl Table S1 PRISMA 2020 checklist.pdf
- Veie et al Suppl Table S2 PRISMA abstract checklist.pdf
- Veie et al Supplementary file S3 Data extraction sheet.xlsx
